# Supplementary material for: Genome-Wide Analysis of the BBX Genes in Platanus × acerifolia and Their Relationship with Flowering and/or Dormancy
Source: Int J Mol Sci. 2023 May 11;24(10):8576. doi: 10.3390/ijms24108576 (PMC10218012; doi:10.3390/ijms24108576)
Supplement: Supplementary file 1 [file ijms-24-08576-s001.zip]

Archive with 2 entries (2 files):
- ijms-2326191-supplementary figures.pdf
- ijms-2326191-supplementary tables.xlsx
